# Supplementary material for: miRNA-148a–containing GMSC-derived EVs modulate Treg/Th17 balance via IKKB/NF-κB pathway and treat a rheumatoid arthritis model
Source: JCI Insight. 2024 Apr 23;9(10):e177841. doi: 10.1172/jci.insight.177841 (PMC11141912; doi:10.1172/jci.insight.177841)
Supplement: Supporting data values [file jciinsight-9-177841-s151.xlsx]

## Sheet: Fig 1E
CD8				CD4
Baseline	Fib-EV	G-EV		Baseline	Fib-EV	G-EV
88.6	78	31.2		54.2	53.7	36.9
90.5	82	45.9		58.5	54.3	43.8
79.1	83.8	40.7		57.7	52	42.9
79.9	88.3	47.4		52.8	56	37

## Sheet: Fig 1F
Baseline	Fib-EV	G-EV
15.8	13.6	10.3
17.9	15.4	6.7
16.7	16.4	6.3
15	15.8	7.8

## Sheet: Fig 1H
Baseline	Fib-EV	G-EV
18.4	22.6	27.7
18.8	21.2	29.2
20.4	18.7	33.7
21.5	18.4	32.4

## Sheet: Fig 1I
Baseline	Fib-EV	G-EV
24.7	18.3	9.9
23.8	22.7	11.9
25.5	20.3	11.2
22.1	19.7	13.7

## Sheet: Fig 2C
	Model			Fib-EV			G-EV
	Mean	SD	N	Mean	SD	N	Mean	SD	N
15	2	0.2	5	2	0.21	5	2	0.21	5
18	2	0.25	5	2	0.27	5	2	0.21	5
21	2.3	0.36	5	2.2	0.2	5	2	0.23	5
24	2.9	0.34	5	2.7	0.41	5	2.1	0.32	5
27	3.1	0.32	5	3	0.367	5	2.2	0.33	5
30	3.2	0.43	5	3.1	0.343	5	2.4	0.43	5
34	3.4	0.39	5	3.2	0.257	5	2.7	0.41	5
37	3.5	0.6	5	3.4	0.344	5	2.8	0.42	5
40	3.6	0.26	5	3.4	0.27	5	2.8	0.35	5
44	3.8	0.34	5	3.7	0.38	5	3	0.34	5
48	3.9	0.33	5	4	0.36	5	3.1	0.41	5
52	4.1	0.3	5	4	0.31	5	3.1	0.39	5
54	4.2	0.37	5	4.2	0.35	5	3.2	0.45	5
56	4.4	0.33	5	4.3	0.344	5	3.2	0.38	5
60	4.4	0.39	5	4.3	0.34	5	3.3	0.36	5

## Sheet: Fig 2D
	Model	Fib-EV	G-EV
15	0	0	0
18	0	0	0
21	20	15	0
24	40	30	20
27	80	75	35
30	100	90	35
34	100	100	35
37	100	100	45
40	100	100	65
44	100	100	65
48	100	100	65
52	100	100	65
54	100	100	65
56	100	100	65
60	100	100	65

## Sheet: Fig 2E
	Model			Fib-EV			G-EV
	Mean	SD	N	Mean	SD	N	Mean	SD	N
15	0	0.46	5	0	0.17	5	0	0.31	5
18	0	0.42	5	0	0.32	5	0	0.38	5
21	1.82	0.78	5	1.8	0.9	5	0	0.55	5
24	3.9	1.69	5	3.8	2.55	5	2	1.66	5
27	5.7	2.94	5	6	2.61	5	3	2.72	5
30	7.1	2.58	5	6.7	2.45	5	4	2.18	5
34	7.7	2.47	5	7.2	2.4	5	5	2.73	5
37	9	2.68	5	8	2.4	5	6	2.31	5
40	10.5	2.69	5	9.5	2.4	5	7	2.33	5
44	12.5	2.53	5	11.7	2.49	5	7	2.33	5
48	13.5	2.56	5	12.6	1.47	5	8	2.31	5
52	13.5	2.59	5	13	1.66	5	8	1.99	5
54	14	2.49	5	13	1.65	5	8.5	1.91	5
56	14.5	2.5	5	14	1.67	5	8.5	2.18	5
60	14.5	2.6	5	14	1.8	5	8.5	2.01	5

## Sheet: Fig 2G
Histopathologic scores					TRAP
Model	Fib-EV	G-EV			Model	Fib-EV	G-EV
3.5	3.4	0.78			10.7	9.41	0.73
3.30083	3.67984	0.934139			8.24	8.84	0.86
3.89178	3.28142	0.852863			10.1	7.37	0.74
3.5919	3.64192	0.606831			8.89	9.7	1.48
3.63259	3.04375	0.899068			9.27	8.2	1.33
	3.89	0.85				7.29	0.96
	3.21	0.71				8.43	1.08

## Sheet: Fig 2H
Model	Fib-EV	G-EV
0.86	0.91	1.44168
0.86889	0.932744	1.46059
0.927012	0.978972	1.41756
0.877761	0.862957	1.40229
0.945119	0.949895	1.51058
	0.74	1.341
	0.992	1.59

## Sheet: Fig 2I
Model	Fib-EV	G-EV
0.763611	0.637066	0.131061
0.820548	0.694412	0.165118
0.821987	0.64	0.15947
0.754468	0.704278	0.195332
0.658279	0.668479	0.207294
	0.751	0.128
	0.691	0.224

[truncated: 43 more sheets: Fig 2K, Fig 2L, Fig 2N, Fig 2O, Fig 2P, Fig 3C, Fig 3D, Fig 3E, Fig 4E, Fig 4J, Fig 5A, Fig 5B, Fig 5C, Fig 5E, Fig 5F, Fig 5G, Fig 5H, Fig 5I, Fig 5J, Fig 5K …]
